# Supplementary material for: Catestatin improves insulin sensitivity by attenuating endoplasmic reticulum stress: In vivo and in silico validation
Source: Comput Struct Biotechnol J. 2020 Feb 22;18:464–81. doi: 10.1016/j.csbj.2020.02.005 (PMC7063178; doi:10.1016/j.csbj.2020.02.005)
Supplement: Supplementary file 1 [file mmc1.xml]

<?xml version="1.0" encoding="UTF-8" standalone="no"?><data:data><datasets><author>rajat@isical.ac.in</author><type>0</type><dataset><value>1</value><reason>No data was used for the research described in the article</reason><comments/></dataset></datasets></data:data>
